# Supplementary material for: Mycobacterium tuberculosis Thymidylyltransferase RmlA Is Negatively Regulated by Ser/Thr Protein Kinase PknB
Source: Front Microbiol. 2021 Mar 31;12:643951. doi: 10.3389/fmicb.2021.643951 (PMC8044546; doi:10.3389/fmicb.2021.643951)
Supplement: Supplementary file 2 [file Table_1.XLSX]

## Sheet: Sheet1
Table S1. Bacteria strains and plasmids used in this study
Strains or plasmids	Genotype or Description	Source or Reference
E.coli Trans 5α	F-φ80 lac ZΔM15 Δ(lacZYA-arg F) U169 endA1 recA1 hsdR17(rk-,mk+) supE44λ- thi -1 gyrA96 relA1 phoA	Transgen biotech
E.coli BL21 (DE3)	F2 ompT hsdSB(rB2 mB2) gal dcm (DE3); used to express recombinant proteins in E. coli	Transgen biotech
M.smegmatis mc2155	Wild type M. smegmatis strain	Wuhan Institute of Virology
M.smegmatis mc2155_rmlA_WT	M. smegmatis strain with rmlA mutation	This work
M.smegmatis mc2155_rmlA_T12A	M. smegmatis strain with rmlA mutation	This work
M.smegmatis mc2155_rmlA_T12D	M. smegmatis strain with rmlA mutation	This work
pDEST15	pDEST15 is a Gateway destination vector who contains GST tag and T7 promoter	Invitrogen
pDEST15_rmlA_WT	pDEST15 derivative used to express GST-tagged fusion of RmlA in E. coli	This work
pDEST15_rmlA_T12A	pDEST15 derivative used to express GST-tagged fusion of RmlA in E. coli	This work
pDEST15_rmlA_T12A/T54A	pDEST15 derivative used to express GST-tagged fusion of RmlA in E. coli	This work
pDEST15_rmlA_T12A/T54A/T197A	pDEST15 derivative used to express GST-tagged fusion of RmlA in E. coli	This work
pET28a	pET28a is a vector who contains 6×HIS tag and T7 promoter	Wuhan Institute of Virology
pET28a_pknB	pET28a derivative used to express His-tagged fusion of PknB in E. coli	This work
pET28a_pknD	pET28a derivative used to express His-tagged fusion of PknD in E. coli	This work
pET28a_pknH	pET28a derivative used to express His-tagged fusion of PknH in E. coli	This work
pET28a_rmlA	pET28a derivative used to express His-tagged fusion of RmlA in E. coli	This work
pMV261	pMV261 is a mycobacteria expression vector, which contains HSP60 promoter	Wuhan Institute of Virology
pMV261_rmlA_WT	pMV261 derivative used to express RmlA in M.smegmatis	This work
pMV261_rmlA_T12A	pMV261 derivative used to express RmlA in M.smegmatis	This work
pMV261_rmlA_T12A/T54A	pMV261 derivative used to express RmlA in M.smegmatis	This work
pMV261_rmlA_T12A/T55A/T197A	pMV261 derivative used to express RmlA in M.smegmatis	This work
PLJR962	M. smegmatis strain with Crispri	Harvard T.H. Chan School of Public Health
sgRNA 1-962	M. smegmatis strain with Crispri of pknB	This work
sgRNA 2-962	M. smegmatis strain with Crispri of pknB	This work
sgRNA 3-962	M. smegmatis strain with Crispri of pknB	This work
sgRNA 4-962	M. smegmatis strain with Crispri of pknB	This work
