# Supplementary material for: Mycobacterium tuberculosis Thymidylyltransferase RmlA Is Negatively Regulated by Ser/Thr Protein Kinase PknB
Source: Front Microbiol. 2021 Mar 31;12:643951. doi: 10.3389/fmicb.2021.643951 (PMC8044546; doi:10.3389/fmicb.2021.643951)
Supplement: Supplementary file 3 [file Table_2.XLSX]

## Sheet: Sheet1
Table S2. Primers used in this study
Primers	5' to 3' Sequence
pDEST15_RmlA_F	GGGGACAAGTTTGTACAAAAAAGCAGGCTTACGCGGGATCATCTTGGCCG
pDEST15_RmlA_R	GGGGACCACTTTGTACAAGAAAGCTGGGTATCAGTTGCGCTCCAACAACTCC
RmlA_T12A_F	ATGCGCGGGATCATCTTGGCCGGCGGTTCGGGCGCC
RmlA_T12A_R	TCAGTTGCGCTCCAACAACTCC
RmlA_T54A_F	CGTCATGCGGGGCGGCGATCAACTGAATG
RmlA_T54A_R	CATTCAGTTGATCGCCGCCCCGCATGACG
RmlA_T197A_F	GACCTGGTTGACCTCGGCGATCTCGTACTC
RmlA_T197A_R	GAGTACGAGATCGCCGAGGTCAACCAGGTC
pMV261_RmlA_F	CGGAATTCATGTCGTACCATCACCATCACCATCAC CTCGAATCA CGCGGGATCATCTTGGCCGGC
pMV261_RmlA_R	CCAAGCTTTCAGTTGCGCTCCAACAACTCCAGCAGGTAGTTACC
pMZ_RmlA_WT_F1	TACGAGCTCTCCTCGGCGAACCGCACGAG
pMZ_RmlA_WT_R1	GCGCATCTTGTCATCGTCGTCCTTG
pMZ_RmlA_WT_F2	GACAAGATGCGCGGGATCATCTTGGC
pMZ_RmlA_WT_R2	ACTAGTTCAGTTGCGCTCCAACAAC
pMZ_RmlA_WT_F3	GCAACTGAACTAGTCTGCTCCAACTTCTG
pMZ_RmlA_WT_R3	GGGGTACC TGGTCCGGGAGGGCGACTGTC
sgRNA 1-F	GGGA ATCTCACCGAGTTCGTATCGG
sgRNA 1-R	AAAC CCGATACGAACTCGGTGAGAT
sgRNA 2-F	GGGA AGCGCCGCGGCGTTCTGTGCCTCGCGGCGGAACCGCAG
sgRNA 2-R	AAAC CTGCGGTTCCGCCGCGAGGCACAGAACGCCGCGGCGCT
sgRNA 3-F	GGGA ATCCCCGATGAACGGCGGTTCACCGG
sgRNA 3-R	AAAC CCGGTGAACCGCCGTTCATCGGGGAT
sgRNA 4-F	GGGA GTCAGCCGCGGATAGGCGTCCGA
sgRNA 4-R	AAAC TCGGACGCCTATCCGCGGCTGAC
TNF-α_F	ATGTGGCAAGAGATGGGGAA
TNF-α_R	CTCACACCCACATCTGTCT
IL-1β_F	GGAGAATGACCTGAGCACCT
IL-1β_R	GGAGGTGGAGAGCTTTCAGT
